# Supplementary material for: Herpesvirus reactivation in respiratory tract is associated with increased mortality of severe pneumonia patients and their respiratory microbiome dysbiosis
Source: Front Cell Infect Microbiol. 2023 Dec 22;13:1294142. doi: 10.3389/fcimb.2023.1294142 (PMC10771827; doi:10.3389/fcimb.2023.1294142)
Supplement: Supplementary file 1 [file Table_1.xlsx]

## Sheet: Enrollment
Sample code	Patient code	Gender	Age	Primary diseases	Diagnosis of pneumonia	HSV result of mNGS	Date of mNGS	HSV result of mNGS (reads)					Body temperature	Laboratory detection																Days of ventilation	Severity of illness			ICU days	90-day survival
								Human alphaherpesvirus 1	Human alphaherpesvirus 2	Human gammaherpesvirus 4	Human betaherpesvirus 5	Human betaherpesvirus 7		WBC（×10^9/L）	NE	NE percentage	LYM	LYM percentage	IL-1β	IL-2	IL-10	IL-8	IL-6	CRP	PCT	CD3	CD4	CD8	LDH		APACHEII	SOFA	P/F
S1	Patient 1	female	77	Diabetes; Renal insufficiency; Stroke	HAP	negative	2021/9/1	0	0	0	0	0	36.6	6.33	4.5	71.1	0.96	15.2						40	0.25				95	10	16	6	426	25	survival
S4	Patient 2	male	80	Diabetes; Cardiac insufficiency; Stroke	CAP	positive	2021/9/25	0	0	0	1	1	37.3	29.5	27.52	93.3	1.21	4.1						85	0.4				358	7	12	2	320	20	46
S5	Patient 3	female	69	Organ transplantation	CAP	negative	2021/10/9	0	0	0	0	0	36.5	10.88	9.6	88.3	0.98	9	10.6		3	49.2	13	10	0.51	715	490	225	250	33	23	12	205	33	33
S7	Patient 4	male	78	Renal insufficiency	CAP	negative	2021/10/13	0	0	0	0	0	36.6	40.03	37.58	93.8	1.2	3	12.5	2.4	267.3	2.8	1423.8	76	1.21	541	428	110	783	1	46	19	75.16	62	62
S9	Patient 5	female	66	/	HAP	positive	2021/10/20	67566	142	0	0	0	36	11.2	10.53	93.9	0.12	1.1	6.7	2.7	9	95.2	363.8	118	4.88	105	93	9	926	12	21	12	279	12	12
S11	Patient 6	female	73	Diabetes; Renal insufficiency; Stroke	HAP	negative	2021/10/21	0	0	0	0	0	36.6	5.07	3.62	71.5	0.96	18.9						10	0.06				160	/	17	5	517	13	85
S14	Patient 7	female	65	/	HAP	positive	2021/10/27	9	0	0	0	0	36.5	5.81	4.38	75.5	0.96	16.5						11	186				201	/	9	0	702	16	survival
S19	Patient 8	male	73	/	CAP	positive	2021/12/16	41	0	2	0	0	36.9	13.15	11.89	90.4	0.67	5.1						64	0.09					23	5	2	360	23	31
S20	Patient 9	male	51	Diabetes; Cardiac insufficiency;	HAP	negative	2021/12/17	0	0	0	0	0	36.7	2.66	1.83	68.8	0.56	21.2	2.4	3.4	7.1	2.4	34.2	23	2.96	192	118	71	263	12	14	11	213	12	survival
S24	Patient 10	male	64	COPD	HAP	positive	2022/1/3	8	0	0	0	0	36.6	7.52	6.21	82.6	1.15	15.3	2.5	27.6	80.7	16.3	1210	150	51.61	967	610	353	599	26	17	11	170	47	survival
S26	Patient 11	male	74	Cardiac insufficiency	HAP	negative	2022/1/14	0	0	0	0	0	36.5	9.59	7.3	76.1	1.16	12.1						120	0.27				254	6	15	7	276	13	survival
S28	Patient 12	male	78	Stroke	HAP	positive	2022/1/26	22	0	0	0	0	36.5	6.22	5.22	83.9	0.62	9.9						131	1.09				445	9	20	7	356	20	survival
S30	Patient 13	male	46	Diabetes	HAP	positive	2022/2/10	0	0	0	1135	0	38.3	5.59	4.79	85.7	0.48	8.6	6.6	3.9	12.8	2.4	208.7	99	0.99	607	461	130	242	/	4	5	329	11	survival
S32	Patient 14	male	73	Diabetes; Renal insufficiency; Cardiac insufficiency	CAP	negative	2022/2/23	0	0	0	0	0	36.6	12.65	10.61	83.9	0.77	6.1						122	0.29				295	2	12	7	168	24	survival
S33	Patient 15	male	83	Renal insufficiency; COPD	HAP	negative	2022/3/1	0	0	0	0	0	36.5	7	6.47	92.5	0.16	2.3	2.4	3.1	2.7	2.4	262.4	152	0.12	129	105	22	278	4	17	10	190	21	57
S38	Patient 16	male	51	Diabetes	HAP	positive	2022/8/9	504	0	0	0	0	37	13.87	11.85	85.5	1.15	8.3						199	0.48					15	26	10	367	19	19
S39	Patient 17	male	57	/	CAP	negative	2022/8/14	0	0	0	0	0	36	9.88	8.94	90.5	0.56	5.7					947.2	200	4.99					/	23	11	294	3	50
S40	Patient 18	female	57	Renal insufficiency	CAP	negative	2022/8/18	0	0	0	0	0	36.8	20.93	19.91	95.2	0.36	1.7					173.1	127	13.05					/	35	10	379	5	13
S44	Patient 19	female	68	/	HAP	positive	2022/9/25	173	0	0	0	0	36.8	63.51	/	91	/	5						67	39.6					10	35	15	237	11	13
S53	Patient 20	male	64	COPD; Diabetes; Cardiac insufficiency	HAP	positive	2020-11-13	4	0	0	0	0	37.3	13.11	11.95	91.1	0.5	3.8						73	11.43					49	9	6	147	49	71
S57	Patient 21	male	79	Stroke	CAP	negative	2020-10-30	0	0	0	0	0	36.5	9.16	7.01	76.5	0.88	9.6						90	0.41					62	18	5	215	62	survival
S58	Patient 22	male	60	/	VAP	negative	2020-12-08	0	0	0	0	0	36.7	2.9										10	0.12					2				24	survival
S59	Patient 23	male	51	Diabetes	VAP	negative	2021-01-13	0	0	0	0	0	38.5	12.95	9.23	71.3	3.23	24.9						10	0.28	75	27	44		16	16	7	238	16	16
S60	Patient 24	male	54	Diabetes	HAP	negative	2021-01-28	0	0	0	0	0	36.8	16.14	12.68	78.5	1.94	12						200	9.14					3	12	7	341	8	survival
S62	Patient 25	female	66	Asthma	VAP	negative	2021-03-22	0	0	0	0	0	38	9.61	7.9	82.2	1.18	12.3	8.9	2.4	4.4	57.4	731.3	200	1.75				322	/	20	12	296	22	survival
S63	Patient 26	male	85	/	CAP	negative	2021-03-26	0	0	0	0	0	36.6	6.79	6.22	91.5	0.51	7.5						74	0.13	55	29	25	292	/	8	2	303	13	16
S64	Patient 27	female	72	COPD; Diabetes; Renal insufficiency	VAP	negative	2021-03-28	0	0	0	0	0	36.6	10.02	8.69	86.8	0.84	8.4	3.3	2.4	2.4	15.2	10.5	29	0.27				181	24	15	5	278	24	28
S66	Patient 28	male	62	Cerebral trauma	CAP	negative	2019-06-10	0	0	0	0	0	37.9	9.51	8.44	88.7	0.78	8.2	<5	758	<5	29.8	10.5	>200	1.58	444	218	216		15	9	4	198	15	survival
S68	Patient 29	male	57	Cerebral trauma	HAP	negative	2019-09-24	0	0	0	0	0	37.2	6.99	6.13	87.7	0.42	6	<5	578	30.4	74.4	35.8	133	0.53	55	22	27		7	19	5	368	17	survival
S70	Patient 30	female	84	Chronic nephritis	HAP	positive	2020-06-09	31366	69	0	0	1	36.6	7.26	5.64	77.8	0.66	9.1	<5	656	<5	27.6	5.71	79	0.44					28	12	3	357	36	36
S72	Patient 31	male	71	Diabetes	CAP	positive	2019-12-18	4	0	0	0	0	36.2	14.87	14.25	95.8	0.46	3.1						180	9.14	1386	1081	295		16	16	6	256	16	survival
S73	Patient 32	male	68	/	CAP	positive	2019-09-03	558	0	0	0	0	36.6	5.42	3.68	67.6	0.98	18.2	<5	795	<5	29.7	13	21	0.08					65	14	2	250	65	65
S75	Patient 33	male	76	/	HAP	positive	2020-02-11	0	0	0	3	1	37.6	18.2	16.68	91.7	0.73	4						115	0.34					10	27	5	166	35	survival
S76	Patient 34	female	63	Diabetes	HAP	positive	2019-08-21	3051	9	0	0	0	36.2	18.37	17.39	94.6	0.78	4.3	<5	767	<5	70.5	18.5	85	3.34	590	429	156		32	28	12	281	32	32
S77	Patient 35	male	83	COPD	CAP	positive	2020-04-30	14162	25	0	3	0	36.4	11.34	10.72	94.5	0.5	4.4	6	2110	5.05	11.1	5.26	>200	0.83					38	22	8	330	48	78
S80	Patient 36	male	73	/	HAP	positive	2019-10-29	37	0	1	0	1	36.6	0.31										>200	4.94					3	36	13	202	3	4
S81	Patient 37	male	46	Cerebral trauma	HAP	positive	2019-10-24	59	0	0	0	0	36.3	7.81	7.32	93.7	0.3	3.8						>200	43.29					9	30	6	488	9	9
S85	Patient 38	male	74	Diabetes	HAP	positive	2020-08-04	0	0	0	0	1	36.9	19.8	19.22	97.2	0.46	0.46						>200	14.59					9	15	8	208	16	16
S87	Patient 39	male	80	Diabetes	HAP	positive	2020-08-07	3	0	0	0	0	36.8	9.33	8.17	87.6	0.71	7.6						72	5.75					7	16	6	210	13	17
S90	Patient 40	male	77	Pulmonary embolism	CAP	positive	2020-12-22	4	0	0	0	0	36.3	42.08		93		4.9						189	13.95					6	36	14	245	6	6
S92	Patient 41	male	58	Nephrotic syndrome; Secondary hypothyroidism	HAP	positive	2021-02-16	0	0	0	518	0	36.5	15.1	14.42	95.4	0.49	3.3						＞200	0.39	303	157	137		25	18	7	100	33	33
S97	Patient 42	female	90	/	HAP	positive	2021-04-21	18180	31	1	17	1	36.6	5.02	3.9	77.8	0.73	14.5						<10	0.11					36	30	12	188	115	survival
S99	Patient 43	male	66	Hypertension	HAP	positive	2021-05-19	2	0	0	4	0	37.1	5.92	4.86	82.2	0.55	9.2						11	0.06					9	9	1	432	24	82
S106	Patient 44	male	80	/	CAP	negative	2021-05-14	0	0	0	0	0	36.8	12.28	10.85	88.3	0.62	5.1						＜10	0.04	248	110	162	481	6	12	6	226	13	survival
S111	Patient 45	male	73	Stroke	HAP	negative	2021-07-24	0	0	0	0	0	37.1	17.01	14.7	86.5	1.23	7.2	3	3.2	5.9	68.6	198.3	158	0.49				425	8	19	6	306	10	survival

## Sheet: Cancer patient
Sample code	Patient code	Gender	Age	Diagnosis of pneumonia	HSV result of mNGS	Date of mNGS	HSV result of mNGS (reads)					Body temperature	Laboratory detection																Days of ventilation	Severity of illness			ICU days
							Human alphaherpesvirus 1	Human alphaherpesvirus 2	Human gammaherpesvirus 4	Human betaherpesvirus 5	Human betaherpesvirus 7		WBC（×10^9/L）	NE	NE percentage	LYM	LYM percentage	IL-1β	IL-2	IL-10	IL-8	IL-6	CRP	PCT	CD3	CD4	CD8	LDH		APACHEII	SOFA	P/F
S2	Cancer Patien 1	male	62	CAP	positive	2021/9/3	0	0	226	0	0	36.4	4.03	3.54	87.7	0.29	7.3						200	4.67	421	335	86	192	/	6	4	150	5
S16	Cancer Patien 2	male	70	CAP	positive	2021-11-11	89320	194	36	6	0	36.5	4.95	4.48	90.6	0.28	5.7						154	0.5				273	8	23	10	269	8
S18	Cancer Patien 3	male	47	CAP	positive	2021/12/6	76	0	984	39	0	36.5	12.87	11.5	89.3	0.78	6.1	9.9	4.9	6.8	11.5	116.3	58	8.96	216	97	107	371	/	8	10	165	32
S25	Cancer Patien 4	female	67	HAP	positive	2022/1/8	28	0	0	0	0	36.5	5.92	4.5	76	1.18	20						17	0.15				239	/	7	0	486	8
S34	Cancer Patien 5	female	67	CAP	positive	2022/7/13	0	0	2	0	0	36.2	5.48	4.04	73.8	0.67	12.2						71	0.21					27	17	4	96	27
S37	Cancer Patien 6	male	77	CAP	positive	2022/7/30	32152	66	0	1	0	36.6	18.48	17	92.1	1.18	6.4						63	40.55					23	24	9	208	2
S43	Cancer Patien 7	male	62	HAP	negative	2022/9/1	0	0	0	0	0	36.6	7.56	7	92.7	0.24	3.2						82	0.26					10	19	5	232	12
S49	Cancer Patien 8	female	55	HAP	positive	2021-07-12	0	0	2	0	4	38.4	37.24	35.04	94.1	0.86	2.3						36	1.49	52	25	25	636	15	22	7	222	15
S51	Cancer Patien 9	female	79	VAP	positive	2021-07-29	27239	54	0	0	0	36.6	4.34		82		6	19.2	5.9	32.2	746.1	1848.7	119	0.52				2624	24	31	23	90	24
S67	Cancer Patien 10	male	74	HAP	negative	2020-06-12	0	0	0	0	0	36.7	10.51	9.95	94.7	0.38	3.6						>200	6.53					19	23	11	140	9
S74	Cancer Patien 11	male	71	HAP	positive	2019-12-11	0	0	1	0	6	37.8	12.26	11.42	93.1	0.32	2.6	<5	873	49.8	10.9	<3.4	132	0.42	453	239	122		6	16	3	411	6
S82	Cancer Patien 12	female	57	HAP	positive	2019-11-25	0	0	2	0	19	36.6	7.71	7.49	97.1	0.05	0.7						26	0.32					5	37	11	117	57
S86	Cancer Patien 13	male	35	HAP	positive	2020-08-07	104615	164	0	0	0	37.5	42.9	40.1	95.4	0.53	1.2						192	6.54					/	15	3	168	13
S88	Cancer Patien 14	male	65	HAP	positive	2020-10-14	5503	10	0	1	0	37.5	10.23	8.95	87.5	1.21	11.8						87	13.6					/	12	7	230	28
